# Supplementary material for: Comparison Epidemiology between Tuberculosis and COVID-19 in East Java Province, Indonesia: An Analysis of Regional Surveillance Data in 2020
Source: Trop Med Infect Dis. 2022 May 27;7(6):83. doi: 10.3390/tropicalmed7060083 (PMC9230370; doi:10.3390/tropicalmed7060083)
Supplement: Supplementary file 1 [file tropicalmed-07-00083-s001.zip]

Archive with 1 entries (1 files):
- tropicalmed-1703767-supplementary.pdf
